# Supplementary material for: Evaluation of the Patients with the Diagnosis of Pontocerebellar Hypoplasia: A Multicenter National Study
Source: Cerebellum. 2024 Apr 15;23(5):1950–65. doi: 10.1007/s12311-024-01690-1 (PMC11489189; doi:10.1007/s12311-024-01690-1)
Supplement: Supplementary file 1 — Supplementary file1 (XLSX 32 KB) [file 12311_2024_1690_MOESM1_ESM.xlsx]

## Sheet: Sayfa1
HASTANO	GENES	Genetic analyse	mutasyon	MUTASYON2	Variation	Protein_Alteration	PCH_Subtype	Zygosity	Gender	Region	Consanguinity	Pregnancyduration	Weightatbirth (cm)	Lengthatbirth(cm)	OFCatbirth(cm)	WeightatlastexaminationSD	HeightatlastexaminationSD	OFCatlastexamination	Ageofdiagnosis(year)	Ageatlastexamination (year)	Psychomotordevelopment	Grossmotornormaldelayedabsent	Finemotornormaldelayedabsent	Languagenormaldelayedabsent	Socialnormaldelayedabsent	Regression	Seizures	Seizure onset (month)	Seizure type	Seizure Frequency	AEDs	AED response	Neurological findings	Intellectual disability	Language disorder	Autistic features	Attention deficit hyperactivity disorder (ADHD)	Brainstemfindings (include the specific deficits)	Cerebellar deficits	Visual problem	Motor deficits	Muscle tone	Sensory deficit	Gait disorder	Age at the MRI (year)	Cerebellum (MRI)	Pons (MRI)	Cerebral cortex (MRI)	Ventriculomegaly (MRI)
1	PCLO	WES	ACMG:3	INSERSION	PCLO(NM_033026.6):c.8776_8777insATG	p.Asp2926dup	PCH3	heterogeneous	male	Black sea	No	preterm	4300				-2.91	microcephaly	10	11	abnormal	delayed	delayed	delayed	delayed	No	No						abnormal	Yes	Yes	No	No	dysphagia			tetraparesis	axial hypotonia and distal hypertonia			8	atrophy	hypoplasia	normal	yes
2	TSEN54	WES	ACMG:2	MISSENSE	TSEN54 (NM_207346.3):c.919G>T	p.Ala307Ser	PCH2A	homozygous	male	Inner Anatolian	Yes	term	3010				-0.45	microcephaly	3	3	abnormal	delayed	absent	absent	delayed	No		10	generalized	montly			abnormal	Yes	Yes	No	No			No	paraparesis	hypotonia			3	hypoplasia	hypoplasia
3	MINPP1	targeted NGS	ACMG:2	NONSENSE	MINPP1(NM_004897.5):c.74C>A	p.Ser25*	PCH16	homozygous	male	Inner Anatolian	Yes	term	3440					microcephaly	2.83		normal										monotherapy	good response	abnormal					dysphagia	nystagmus			hypertonia					hypoplasia
4	TSEN2	WES	ACMG:2	MISSENSE	TSEN2(NM_025265):c.1091C>G	p.Thr364Arg	PCH2B	homozygous	female	Mediterranean	Yes	term	2800	50	33		-0.85	microcephaly	1.91	1.91	abnormal	delayed	delayed	delayed	delayed	No	No						abnormal	Yes	Yes	No	Yes	No		No	tetraparesis	normal				atrophy		normal
5	EXOSC8	WES	ACMG:3	MISSENSE	EXOSC8(NM_181503.3):c.815G>C	p.Ser272Thr	PCH1C	homozygous	male	Mediterranean	No	preterm	1200	43	29		0.92	microcephaly	13	13	abnormal	delayed	delayed	absent	absent	No	Yes	8	generalized		2 AED		abnormal	Yes	Yes	Yes	No			No	No			ataxia	8	hypoplasia	hypoplasia
6	SEPSECS	WES	ACMG:2	NONCODING	SEPSECS(NM_016955.4):c.114+3A>G		PCH2D	homozygous	female	Mediterranean	No	term	3200	49	34		-2.11	microcephaly	2.09	2.09	abnormal	delayed	delayed	normal	normal	No	No						abnormal	No	No	No	No	No		No	paraparesis	hypertonia		spastic		atrophy
7	EXOSC3	WES	ACMG:1	MISSENSE	EXOSC3(NM_016042.4):c.395A>C	p.Asp132Ala	PCH1B	homozygous	male	Mediterranean	Yes	term	3420	50	35		-5.07	microcephaly	3	5.34	abnormal	delayed	delayed	delayed	absent	No	Yes		generalized	yearly	No		abnormal	Yes	Yes	No	No	central apnea		No	paraparesis	hypertonia		spastic	0.75	atrophy
9	HEATR5B	WES	ACMG:2	SPLICE SITE	HEATR5B(NM_019024.3):c.5051-1G>A			homozygous	male	Black sea	Yes	term	2800	48		-4	-3.5		0.75	1.41	abnormal	delayed	absent	absent	delayed	Yes		1	generalized	yearly	No		abnormal	Yes	Yes			central apnea	No	No	tetraparesis	hypotonia		spastic	0.66		atrophy		yes
10	RARS2	WES	ACMG:2	MISSENSE	RARS2(ENST00000369536.10):c.1037C>T	p.Thr346Ile	PCH6	homozygous	female	Black sea	Yes	term	3380	47	36		-0.9	microcephaly	1.5	7.5	abnormal	delayed	delayed	absent	delayed	Yes	Yes	1	generalized	daily	2 AED	partial response	abnormal	Yes	Yes	Yes	No	dysphagia+hearing deficit	nystagmus	decreased visual acuity	tetraparesis	hypotonia		spastic	6	atrophy	atrophy	atrophy
12	EXOSC3	WES	ACMG:1	MISSENSE	EXOSC3(NM_016042.4):c.395A>C	p.Asp132Ala	PCH1B	homozygous	male	Marmara	No	term	4035	52	36			normal	0.33		abnormal	absent	absent	absent	absent	Yes							abnormal	Yes	Yes	No	No	impaired swallowing	nystagmus+oculomotor apraxia		tetraparesis	fasciculation+axial hypotonia and distal hypertonia			6.33	atrophy	atrophy	atrophy
13	EXOSC3	Single gene analysis	ACMG:1	MISSENSE	EXOSC3(NM_016042.4):c.395A>C	p.Asp132Ala	PCH1B	homozygous	male	Marmara	No	term	3850						6	5	abnormal	absent	absent	absent	absent	Yes							abnormal	Yes	Yes	No	No	impaired swallowing	nystagmus+oculomotor apraxia		tetraparesis	fasciculation+axial hypotonia and distal hypertonia			0.5	atrophy	atrophy	atrophy
14	AMPD2	WES	ACMG:1	NONSENSE/FRAMESHIFT	AMPD2(NM_001368809.2):c.1110del/AMPD2(NM_001368809.2):c.1239del	p.Cys370Ter / p.Tyr414ThrfsTer3	PCH9	homozygous	female	Marmara	Yes	term	2700			-1		microcephaly	3	7	abnormal	absent	absent	absent	absent	No	Yes	18	generalized+focal	daily	2 AED	partial response	abnormal	Yes	Yes	Yes		impaired swallowing	nystagmus	No	tetraparesis	axial hypotonia and distal hypertonia	normal		6.33	dragonfly	atrophy	atrophy	yes
15	AMPD2	Single gene analysis	ACMG:2	MISSENSE	AMPD2(NM_139156.3):c.2096A>G	p.Tyr699Cys / p.Glu699Gly	PCH9	homozygous	female	Marmara	No	term	2600	50	33		-2.8	microcephaly	0.58	5	abnormal	absent	absent	absent	absent	No	Yes	2	epileptic encephalopathy	daily	2 AED	poor response	abnormal	Yes	Yes	No	No	dysphagia	nystagmus	decreased visual acuity	tetraparesis	axial hypotonia and distal hypertonia	normal		7	atrophy	normal	atrophy	yes
16	CASK	WES	ACMG:1	FRAMESHIFT	CASK(NM_001126055.2):c.477del	p.Lys159AsnfsTer7		heterogeneous	female	Marmara	No	term	3000				-3.25	microcephaly	2.33	2.66	abnormal	absent	absent	absent	absent	No	No						abnormal	Yes	Yes			dysphagia		rod and cone dystrophia	tetraparesis	axial hypotonia and distal hypertonia	normal	ataxia+spastic	2.75	hypoplasia	normal	normal	normal
17	RARS2	WES	ACMG:2	MISSENSE	RARS2(NM_001350505.1):c.722G>T	p.Trp241Leu	PCH6	compound heterozygous	male	Marmara	No	term	3000						0.5	1.5	abnormal	absent	absent	absent	absent	No	Yes		myoclonic	daily		poor response	abnormal	Yes	Yes			central apnea+dysphagia			tetraparesis	hypotonia	normal		0.41	atrophy		atrophy	normal
18	CLP1	WES	ACMG:1	MISSENSE	CLP1(NM_006831.3):c.419G>A	p.Arg140His	PCH10	homozygous	male	Marmara	Yes	term	3000	50	35			microcephaly	1.58	5.25	abnormal	absent	absent	absent	absent	No	Yes	13	behavioral arrest	daily		poor response	abnormal	Yes	Yes			central apnea+dysphagia			tetraparesis	axial hypotonia and distal hypertonia	normal	ataxia+spastic	3	atrophy	atrophy	atrophy	normal
19	RARS2	WES	ACMG:2	MISSENSE	RARS2(ENST00000369536.10):c.1037C>T	p.Thr346Ile	PCH6	homozygous	female	Marmara	Yes	term	3000	50	35			microcephaly	4	4.25	abnormal	absent	absent	absent	absent	No	Yes		myoclonic	daily		poor response	abnormal	Yes	Yes			No			tetraparesis	axial hypotonia and distal hypertonia	normal	ataxia+spastic	3	atrophy	atrophy	atrophy	normal
20	CLP1	WES	ACMG:1	MISSENSE	CLP1(NM_006831.3):c.419G>A	p.Arg140His	PCH10	homozygous	male	Marmara	Yes	term	3000	50	35					2	abnormal	absent	absent	absent	absent	No	No						abnormal	Yes	Yes			central apnea+dysphagia			tetraparesis	axial hypotonia and distal hypertonia	normal	ataxia+spastic	2.5	atrophy	atrophy	atrophy	yes
21	CLP1	WES	ACMG:1	MISSENSE	CLP1(NM_006831.3):c.419G>A	p.Arg140His	PCH10	homozygous	male	Mediterranean	Yes	term	2700	46	33.5		-3.47		8	14	abnormal	delayed	delayed	delayed	delayed	No	Yes	24	generalized+focal	daily	3 and more AED	partial response	abnormal	Yes	Yes	No	No	dysphagia	No	No	No	hypotonia	normal	ataxia	3	hypoplasia	hypoplasia	atrophy	normal
22	CLP1	WES	ACMG:1	MISSENSE	CLP1(NM_006831.3):c.419G>A	p.Arg140His	PCH10	homozygous	male	Mediterranean	Yes	term	3700	48	33	-3	-2.3		6	10	abnormal	delayed	delayed	delayed	delayed	No	Yes	36	generalized	yearly	monotherapy	good response	abnormal	Yes	Yes	No	No	dysphagia	No	No	No	hypotonia	normal	ataxia	3	hypoplasia	hypoplasia	atrophy	normal
23	CLP1	WES	ACMG:1	MISSENSE	CLP1(NM_006831.3):c.419G>A	p.Arg140His	PCH10	homozygous	male	Mediterranean	Yes	term	3300		33		-2.79		10	16	abnormal	delayed	delayed	delayed	delayed	No	No						abnormal	Yes	Yes	No	No	No	No	No	tetraparesis	hypotonia	normal			hypoplasia	hypoplasia	atrophy	normal
24	AMPD2	WES	ACMG:3	MISSENSE	AMPD2(NM_001368809.2):c.241C>G	p.Leu81Val	PCH9	homozygous	female	Mediterranean	Yes	term	3000		33		-3.7		7	8	abnormal	delayed	delayed	delayed	delayed	No	Yes	36	generalized	yearly	monotherapy	good response	abnormal	Yes	Yes	No	No	No	No	No	tetraparesis	hypotonia	normal			hypoplasia	hypoplasia	atrophy	normal
25	AMPD2	WES	ACMG:3	MISSENSE	AMPD2(NM_001368809.2):c.241C>G	p.Leu81Val	PCH9	homozygous	male	Mediterranean	Yes	term	3250		33		-2.75		5	6	abnormal	delayed	delayed	delayed	delayed	No	No	24	generalized+focal	daily	3 and more AED	poor response	abnormal	Yes	Yes	No	No	No	No	No	tetraparesis	hypotonia	normal			hypoplasia	hypoplasia	atrophy	normal
26	CLP1	WES	ACMG:1	MISSENSE	CLP1(NM_006831.3):c.419G>A	p.Arg140His	PCH10	homozygous	male	Southeastern Anatolia	Yes	term				-4	-5.2	microcephaly	11	12	abnormal	delayed	delayed	absent	delayed	No	Yes		generalized	daily	monotherapy	good response	abnormal	Yes	Yes	Yes	No	No	No	No	tetraparesis	hypertonia	normal	spastic	11	atrophy	atrophy	normal	normal
27	CLP1	WES	ACMG:1	MISSENSE	CLP1(NM_006831.3):c.419G>A	p.Arg140His	PCH10	homozygous	male	Southeastern Anatolia	Yes						-4.07	microcephaly	4	5	abnormal	delayed	delayed	absent	delayed	No	Yes		generalized	daily	monotherapy	good response	abnormal	Yes	Yes	Yes	No	No	No	No	tetraparesis	hypertonia	normal	spastic	4	atrophy	atrophy	normal	normal
28	CLP1	targeted NGS	ACMG:1	MISSENSE	CLP1(NM_006831.3):c.419G>A	p.Arg140His	PCH10	homozygous	male	Mediterranean	Yes	term	2100	51	33		-1.14	microcephaly	4.5	5.5	abnormal	delayed	delayed	delayed	delayed	Yes	Yes	36	focal	daily	3 and more AED	partial response	abnormal	Yes	Yes	No	Yes	No	intentional tremor+nystagmus	No	tetraparesis	hypertonia		spastic	2	atrophy	flattening	atrophy	yes
29	CLP1	targeted NGS	ACMG:1	MISSENSE	CLP1(NM_006831.3):c.419G>A	p.Arg140His	PCH10	homozygous	female	Mediterranean	Yes	term	2200	49	33.5		-2.45	microcephaly	3.5	4.5	abnormal	delayed	delayed	delayed	delayed	Yes	No						abnormal	Yes	Yes	No	No	No	intentional tremor+dysmetria	No	tetraparesis	hypertonia		spastic	3	atrophy	flattening	atrophy	yes
30	TOE 1	targeted NGS	ACMG:3	MISSENSE	TOE1(NM_025077.4):c.572A>G	p.Asn191Ser	PCH7	homozygous	male	Mediterranean	Yes	term	2700	50	32		-2.01	microcephaly	5.5	6.5	abnormal	delayed	delayed	delayed	delayed	Yes	Yes	48	generalized	daily	3 and more AED	partial response	abnormal	Yes	Yes	No	No	No	intentional tremor+nystagmus	No	tetraparesis	hypertonia		spastic	2.5	atrophy	normal	atrophy	yes
31	TOE 1	targeted NGS	ACMG:3	MISSENSE	TOE1(NM_025077.4):c.572A>G	p.Asn191Ser	PCH7	homozygous	female	Mediterranean	Yes	term	3100	50	33		-1.51	microcephaly	4.5	5.5	abnormal	delayed	delayed	delayed	delayed	Yes	No						abnormal	Yes	Yes	No	No	No	intentional tremor+dysmetria	No	paraparesis	hypertonia		ataxia	2	atrophy	normal	atrophy	yes
32	TSEN54	WES	ACMG:2	MISSENSE	TSEN54(NM_207346.3):c.919G>T	p.Ala307Ser	PCH2A	homozygous	male	Marmara	No	term	3100					microcephaly	12	12	abnormal	delayed	delayed	delayed	delayed	Yes	Yes	36	focal	seizure free	2 AED	good response	abnormal	Yes	Yes	No	No	dysphagia		No	tetraparesis	hypertonia		spastic	1	hypoplasia	hypoplasia	normal	normal
33	EXOSC3	WES	ACMG:1	MISSENSE	EXOSC3(NM_016042.4):c.572G>A	p.Gly191Asp	PCH1B	homozygous	male	Mediterranean	Yes	preterm	2500	46	33		-3.25	normal	16	16	abnormal	delayed	delayed	delayed	delayed	No	No		-	-			abnormal	Yes	Yes		Yes	vertigo+dizziness	intentional tremor+dysmetria+scanning speech+nystagmus	decreased visual acuity	proximal weakness	normal	-	ataxia	14	atrophy	atrophy	atrophy
34	EXOSC3	WES	ACMG:1	MISSENSE	EXOSC3(NM_016042.4):c.572G>A	p.Gly191Asp	PCH1B	homozygous	male	Mediterranean	Yes	term	2250	45	31		-1.28	microcephaly	6	6	abnormal	delayed	delayed	delayed	delayed	No	No		-	-			abnormal	Yes	Yes		Yes	vertigo+dizziness	intentional tremor+dysmetria+nystagmus	-	proximal weakness	hypotonia	-	ataxia	6	atrophy	atrophy
35	EXOSC3	WES	ACMG:1	MISSENSE	EXOSC3(NM_016042.4):c.572G>A	p.Gly191Asp	PCH1B	homozygous	female	Mediterranean	Yes	preterm	2100	44	30		-2.76	normal	10	10	abnormal	delayed	delayed	delayed	delayed	No	No		-	-			abnormal	Yes	Yes		Yes	dizziness	intentional tremor+dysmetria+scanning speech+nystagmus	-	proximal weakness	hypotonia	-	ataxia	10	atrophy	atrophy
36	CLP1	WES	ACMG:1	MISSENSE	CLP1(NM_006831.3):c.419G>A	p.Arg140His	PCH10	homozygous	female	Mediterranean	Yes	term	3100	49	32		-3.3	microcephaly	12	13	abnormal	delayed	absent	absent	delayed	Yes	Yes		generalized	seizure free	2 AED	good response	abnormal	Yes	Yes		Yes	dysarthria+dysphagia+hyperacusis			tetraparesis	hypertonia	-	spastic	9	hypoplasia	hypoplasia	atrophy	yes
37	CLP1	WES	ACMG:1	MISSENSE	CLP1(NM_006831.3):c.419G>A	p.Arg140His	PCH10	homozygous	female	Mediterranean	Yes	term	3000	48	31		-1.93	microcephaly	3	4	abnormal	delayed	absent	absent	delayed	Yes	Yes	1	generalized	yearly	2 AED		abnormal	Yes	Yes		Yes	dysarthria+dysphagia+hyperacusis			tetraparesis	hypertonia	-	spastic	3	hypoplasia	hypoplasia	atrophy	yes
38	CHMP1A	WES	ACMG:1	FRAMESHIFT	CHMP1A(NM_002768.5):c.128_129dup	p.Cys44fs	PCH8	homozygous	male	Mediterranean	Yes	preterm	2200	45	30		-2.81	microcephaly	3	4	abnormal	delayed	absent	absent	delayed	Yes	Yes		-	-	monotherapy		abnormal	Yes	Yes			hyperacusis+ptosis	intentional tremor+nystagmus	decreased visual acuity+blurry vision	tetraparesis	axial hypotonia and distal hypertonia	-	spastic	2	hypoplasia	hypoplasia		yes
39	HEATR5B	WES	ACMG:1	SPLICE SITE	HEATR5B(NM_019024.3):c.5051-1G>A			homozygous	female	Black sea	Yes	preterm	1900		32			microcephaly		3	abnormal	absent	absent	absent	absent	Yes	Yes	1	generalized+focal	daily			abnormal	Yes				dysphagia	nystagmus	decreased visual acuity		hypotonia				hypoplasia	hypoplasia	atrophy	yes
40	HEATR5B	WES	ACMG:1	SPLICE SITE	HEATR5B(NM_019024.3):c.5051-1G>A			homozygous	female	Black sea	Yes	term	3000		33			microcephaly			abnormal	absent	absent	absent	absent	Yes	Yes	1	focal	daily			abnormal	Yes				dysphagia	nystagmus	decreased visual acuity		hypotonia				hypoplasia	hypoplasia	atrophy	yes
41	MINPP1	WES	ACMG:1	NONSENSE	MINPP1(NM_004897.5):c.181_182insGAC	p.Leu60_Leu61insTer	PCH16	heterogeneous	female	Inner Anatolian	Yes		3000		33	-2	-5			2.83	abnormal	absent	absent	absent	absent	Yes	Yes	2					abnormal					impaired swallowing	nystagmus		tetraparesis	axial hypotonia and distal hypertonia		spastic		hypoplasia	atrophy	atrophy	yes
42	VLDLRL	WES	ACMG:1	STOP CODON	VLDLR(NM_003383.5):c.835C>T	p.Arg279Ter		homozygous	male	Black sea	Yes							microcephaly	4		abnormal	delayed		delayed									abnormal	Yes					intentional tremor+nystagmus		monoparesis					hypoplasia	hypoplasia
43	TBC1D23	WES	ACMG:1	FRAMESHIFT	TBC1D23(NM_001199198.3):c.743_744del	p.Gln248ArgfsTer43	PCH11	homozygous	male	Aegean	Yes	term	2300	48	30		-2.12	microcephaly	6		abnormal	delayed	delayed	delayed	delayed	No	Yes	36	focal	yearly	monotherapy	good response	abnormal	Yes	Yes	No	Yes	vertigo+dizziness	dysmetria	No	No	hypotonia		spastic	5	hypoplasia	hypoplasia	normal	yes
44	TBC1D23	WES	ACMG:1	FRAMESHIFT	TBC1D23(NM_001199198.3):c.743_744del	p.Gln248ArgfsTer43	PCH11	homozygous	male	Aegean	Yes	term	2350	47	2023-05-30		-0.1	microcephaly	4		abnormal	delayed	delayed	delayed	delayed	No	Yes	12	focal	yearly	monotherapy	good response	abnormal	Yes	Yes	Yes	Yes	vertigo+dizziness+dysphagia	dysmetria+nystagmus	No	No	hypotonia		ataxia+spastic	3	hypoplasia	hypoplasia	normal	yes
45	CASK	WES	ACMG:1	MISSENSE	CASK(NM_001367721.1):c.1910G>A	p.Gly637Asp		heterogeneous	female	Aegean	Yes	term	2600	48	36	-1	-1.33	microcephaly	4.5	5	abnormal	delayed	delayed	delayed	delayed	No	No						abnormal	Yes	Yes	Yes	Yes	No	nystagmus		No	normal	normal	normal	8	hypoplasia	normal	normal	normal
46	CASK	targeted NGS	ACMG:1	NONSENSE	CASK(NM_001126055.2):c.82C>T	p.Arg28Ter		hemizygous	male	Aegean	No	term	2580	49	36	-3	-2.5	microcephaly	3	4	abnormal	absent	absent	absent	absent	No	Yes	1	epileptic encephalopathy	daily	3 and more AED	poor response	abnormal	Yes	Yes	No	No	central apnea+dysphagia+impaired swallowing	nystagmus		tetraparesis	hypotonia	normal	spastic	1	hypoplasia	normal	normal	normal
47	CLP1	targeted NGS	ACMG:1	MISSENSE	CLP1(NM_006831.3):c.419G>A	p.Arg140His	PCH10	homozygous	male	Aegean	Yes	term	2950	42	31.5	-1	-0.95	microcephaly	2	2	abnormal	absent	absent	absent	absent	No	Yes	1	generalized+focal	yearly	2 AED	partial response	abnormal	Yes	Yes	Yes	No	central apnea+impaired swallowing+hearing deficit	nystagmus	No	tetraparesis	hypotonia	normal	normal	0.5	atrophy	normal	normal	yes
48	EXOSC8	WES	ACMG:3	MISSENSE	EXOSC8(NM_181503.3):c.719G>C	p.Gly240Ala	PCH1C	homozygous	female	Aegean	Yes	term	2990	49	33.6	-1	0.5	microcephaly	4	6	abnormal	delayed	delayed	delayed	delayed	No	Yes	5	focal	seizure free	monotherapy	good response	abnormal	Yes	Yes	Yes	Yes	central apnea	scanning speech+oculomotor apraxia	decreased visual acuity+hemianopsia	tetraparesis	hypotonia	normal	neuropathic	3	hypoplasia	normal	normal	normal
49	CLP1	WES	ACMG:1	MISSENSE	CLP1(NM_006831.3):c.419G>A	p.Arg140His	PCH10	homozygous	female	Aegean	No	term	2860	49	35.5	-1	0.79	microcephaly	3.5	6.5	abnormal	delayed	absent	delayed	delayed	No	No				No		abnormal	Yes	Yes	Yes	No	No	scanning speech	No	tetraparesis	hypotonia	normal	ataxia	2.2	hypoplasia	normal	normal	normal
50	CLP1	targeted NGS	ACMG:1	MISSENSE	CLP1(NM_006831.3):c.419G>A	p.Arg140His	PCH10	homozygous	male	Aegean	No	term	2885	49	36	-1	1.1	microcephaly	1.5	3	abnormal	delayed	delayed	delayed	delayed	No	No				No		abnormal	Yes	Yes	Yes	No	No	scanning speech	No	tetraparesis	hypotonia	normal	ataxia	9	hypoplasia	normal	normal	normal
51	AMPD2	WES	ACMG:2	MISSENSE	AMPD2(NM_001368809.2):c.1661C>G	p.Pro554Arg	PCH9	homozygous	male	Black sea	Yes	term	3200			-4	-3.29	microcephaly	2.5	2.75	abnormal	delayed	absent	absent	absent	No	No						abnormal	Yes	Yes					No	tetraparesis	hypertonia			4	hypoplasia	hypoplasia	atrophy	yes
52	TSEN54	targeted NGS	ACMG:2	MISSENSE	TSEN54(NM_207346.3):c.919G>T	p.Ala307Ser	PCH2A	homozygous	male	Marmara	Yes	term	3890	53	35					1	abnormal	absent	absent	absent	absent	No	No						abnormal	Yes	Yes	No	No	No		No	tetraparesis	hypertonia			0.16	butterfly	atrophy	normal	yes
53	TSEN54	targeted NGS	ACMG:2	MISSENSE	TSEN54(NM_207346.3):c.919G>T	p.Ala307Ser	PCH2A	homozygous	female	Marmara	Yes	term	3600				-8.02	microcephaly		8	abnormal	absent	absent	absent	absent	No	Yes	1		montly	monotherapy	partial response	abnormal	Yes	Yes	No	No	No		No	tetraparesis	hypertonia			8	butterfly	atrophy	normal	yes
54	EXOSC3	WES	ACMG:1	FRAMESHIFT/NONCODING	EXOSC3(NM_016042.4):c.619_622dup / EXOSC3(NM_016042.4):c.474+110G>A	p.Arg208AsnfsTer2	PCH1B	compound heterozygous	female	Marmara	Yes	preterm	900	36		-3	-3.61		13	14	abnormal	delayed	absent	delayed	normal	No	Yes	2	focal+myoclonic	seizure free	monotherapy	good response	abnormal	Yes	Yes	Yes	No		nystagmus					ataxia		butterfly	atrophy	normal	yes
55	CLP1	WES	ACMG:1	MISSENSE	CLP1(NM_006831.3):c.419G>A	p.Arg140His	PCH10	homozygous	female	Eastern Anatolia	Yes	term	3250	47	35	-1	-0.04	microcephaly	1	1	abnormal	absent	absent	absent	delayed	No	Yes	0		seizure free	monotherapy	good response	abnormal	Yes	Yes	No	No	No	No	No	tetraparesis	hypotonia			0.3	atrophy	hypoplasia	atrophy	yes
56	VLDLRL	WES	ACMG:2	MISSENSE	VLDLR(NM_003383.5):c.1970T>A	p.Val657Asp		homozygous	female	Marmara	Yes	preterm	1750	40	29	-2	-3.44				abnormal	delayed	delayed	delayed	normal	No	No						abnormal	Yes	Yes	No	No	No	dysmetria	No	paraparesis			ataxia		atrophy	atrophy	normal
57	VLDLRL	WES	ACMG:2	MISSENSE	VLDLR(NM_003383.5):c.1970T>A	p.Val657Asp		homozygous	male	Marmara	Yes	term	2840			-2	-0.67	microcephaly			abnormal	delayed	delayed	absent	normal	No	No						abnormal	Yes	Yes	No	No	No	No	No	paraparesis				0.58	atrophy	atrophy	normal	normal
58	CLP1	WES	ACMG:1	MISSENSE	CLP1(NM_006831.3):c.419G>A	p.Arg140His	PCH10	homozygous	female	Eastern Anatolia	No	term	3500	52	34	0			2.08	2.08	abnormal	delayed	delayed	delayed	delayed	Yes	Yes	2	generalized	seizure free	monotherapy	good response	abnormal	Yes	Yes	No	No	dysphagia+hearing deficit	No	decreased visual acuity	paraparesis	axial hypotonia and distal hypertonia	normal	spastic	1.5	hypoplasia	hypoplasia	atrophy	normal
59	RARS2	Single gene analysis	ACMG:2	MISSENSE	RARS2(NM_001350505.1):c.1037C>T	p.Thr346Ile	PCH6	homozygous	male	Black sea	Yes	term	3750	48	35	0	-0.21	microcephaly	0.16	0.58	abnormal	delayed	delayed	delayed	delayed	No	Yes	1	focal	daily	2 AED	partial response	abnormal	Yes	Yes	No	No	No	No	No		hypotonia			0.1	atrophy	normal	normal	yes
60	VLDLRL	WES	ACMG:1	FRAMESHIFT	VLDLR(NM_003383.5):c.1249_1255del	p.Tyr417fs		homozygous	male	Black sea	Yes	term						microcephaly		11	abnormal	delayed	delayed	delayed	delayed	No	No						abnormal	Yes	Yes	No	No	No	nystagmus	No	paraparesis	normal	normal	ataxia		hypoplasia	hypoplasia	thicking	normal
61	VLDLRL	WES	ACMG:1	FRAMESHIFT	VLDLR(NM_003383.5):c.1249_1255del	p.Tyr417fs		homozygous	female	Black sea	Yes	term						microcephaly	26	17	abnormal	delayed	delayed	delayed	delayed	No	No						abnormal	Yes	Yes	No	No	No	nystagmus	No	paraparesis	hypertonia	normal	ataxia		hypoplasia	hypoplasia	thicking	normal
62	AMPD2	WES	ACMG:2	FRAMESHIFT	AMPD2(NM_001308170.1):c.1652del	p.Ser551ThrfsTer45	PCH9	homozygous	female	Black sea	Yes	term	3000							6.83	abnormal	delayed	delayed	delayed	delayed	No	Yes	4	generalized				abnormal	Yes	Yes	No	No	No	No	No	tetraparesis	axial hypotonia and distal hypertonia	normal			hypoplasia	hypoplasia	normal	normal
63	TSEN54	WES	ACMG:2	MISSENSE	TSEN54(NM_207346.3):c.919G>T	p.Ala307Ser	PCH2A	homozygous	female	Inner Anatolian	Yes	term	2200							8	abnormal	delayed	delayed	delayed	delayed	No	Yes	1	focal+myoclonic	daily	3 and more AED	partial response	abnormal	Yes	Yes	No	No	No	No	No	paraparesis	hypertonia	normal			atrophy	atrophy	normal	normal
64	TSEN54	WES	ACMG:2	MISSENSE	TSEN54(NM_207346.3):c.919G>T	p.Ala307Ser	PCH2A	homozygous	female	Inner Anatolian	Yes	term	2200							9	abnormal	delayed	delayed	delayed	delayed	No	Yes	1			2 AED	partial response	abnormal	Yes	Yes	No	No	No	No	No	tetraparesis	hypertonia	normal			atrophy	atrophy	atrophy	normal
65	CLP1	WES	ACMG:1	MISSENSE	CLP1(NM_006831.3):c.419G>A	p.Arg140His	PCH10	homozygous	male	Southeastern Anatolia	Yes	term	3920	53	35						abnormal	delayed	delayed	delayed	delayed	Yes	Yes	1	focal		monotherapy		abnormal	Yes	Yes	Yes	No			decreased visual acuity	paraparesis	axial hypotonia and distal hypertonia		spastic	2.08	hypoplasia	normal	normal	yes
67	RARS2	WES	ACMG:3	MISSENSE	RARS2(NM_001350505.1):c.1026G>A	p.Met342Ile	PCH6	homozygous	male	Mediterranean	Yes	preterm	2700	45	31	0	-2.75	normal	4	6	abnormal	delayed	delayed	absent	delayed	No	Yes	24	generalized	seizure free	monotherapy	good response	abnormal	Yes	Yes	Yes	No	No	dysmetria	No	proximal weakness	hypotonia		ataxia	2	hypoplasia	hypoplasia	normal	normal
[truncated: 42 more columns]
